# Supplementary material for: A missense mutation in TCN2 is associated with decreased risk for congenital heart defects and may increase cellular uptake of vitamin B12 via Megalin
Source: Oncotarget. 2017 Jul 19;8(33):55216–29. doi: 10.18632/oncotarget.19377 (PMC5589654; doi:10.18632/oncotarget.19377)
Supplement: Supplementary file 3 [file oncotarget-08-55216-s003.xlsx]

## Sheet: Common SNPs
Gene	Snp ID	Transcript ID	Location	Minor allele	Major allele	Genotype of CHD#	Genotype of Control#	MAF in CHD	MAF in Control	hwe P in Control	Padd*	ORadd*	#Homo Minor/Heterogous/Homo Major
MTHFR	rs4846048	NM_005957	3UTR	G	A	2/60/349	1/34/178	0.07786	0.08451	1	0.408	0.81(0.48-1.35)	*adjusted by sex and age
MTHFR	rs3737966	NM_005957	3UTR	C	T	5/91/310	2/49/160	0.1244	0.1256	0.543	0.707	0.92(0.60-1.42)
MTHFR	rs11559040	NM_005957	3UTR	A	G	2/55/336	2/30/176	0.07506	0.08173	0.6309	0.475	0.83(0.49-1.40)
MTHFR	rs4846049	NM_005957	3UTR	T	G	7/84/311	3/45/163	0.1219	0.1209	1	0.904	0.97(0.64-1.48)
MTHFR	rs1476413	NM_005957	Intron	T	C	4/88/311	2/49/158	0.1191	0.1268	0.5421	0.588	0.89(0.57-1.37)
MTHFR	rs1801131	NM_005957	Coding(Missense)	G	T	7/82/319	2/44/166	0.1176	0.1132	1	0.985	1.00(0.65-1.54)
MTHFR	rs1801133	NM_005957	Coding(Missense)	G	A	55/182/174	22/95/94	0.3552	0.3294	0.8765	0.308	1.17(0.87-1.58)
MTHFR	rs3737964	NM_005957	5Upstream	T	C	1/61/348	2/36/175	0.07683	0.0939	1	0.214	0.73(0.44-1.20)
CTH	rs648743	NM_001902	5Upstream	T	C	35/184/190	23/85/105	0.3105	0.3075	0.3392	0.149	0.80(0.58-1.09)
CTH	rs663465	NM_001902	5Upstream	A	G	35/181/191	23/83/106	0.3084	0.3042	0.2605	0.162	0.80(0.59-1.09)
CTH	rs1021737	NM_001902	Coding(Missense)	T	G	18/143/245	13/68/132	0.2204	0.2207	0.3181	0.127	0.77(0.54-1.08)
CTH	rs583316	NM_001902	3UTR	T	A	6/64/316	2/39/168	0.09845	0.1029	1	0.554	1.16(0.72-1.86)
MTR	rs16834388	NM_000254	5Upstream	T	G	88/196/113	33/115/63	0.4685	0.4289	0.1228	0.416	1.13(0.84-1.52)
MTR	rs15266134	NM_000254	5Upstream	Deletion	T	1/53/350	0/25/187	0.06807	0.05896	1	0.53	1.22(0.65-2.28)
MTR	rs28372867	NM_000254	5Upstream	C	G	6/53/352	1/26/186	0.07908	0.06573	1	0.382	1.28(0.74-2.22)
MTR	rs28372868	NM_000254	5Upstream	C	A	6/53/351	1/26/185	0.07927	0.06604	1	0.381	1.28(0.74-2.22)
MTR	rs28372869	NM_000254	5Upstream	A	T	6/52/348	1/26/184	0.07882	0.06635	1	0.438	1.24(0.72-2.16)
MTR	rs28372870	NM_000254	5Upstream	T	C	6/54/344	1/26/184	0.08168	0.06635	1	0.363	1.29(0.74-2.24)
MTR	rs28372871	NM_000254	5Upstream	G	T	84/190/126	46/119/47	0.4475	0.4976	0.09885	0.245	0.84(0.63-1.13)
MTR	rs7526063	NM_000254	Intron	T	C	3/41/363	1/22/190	0.05774	0.05634	0.4965	0.849	1.06(0.57-1.98)
MTR	rs1805087	NM_000254	Coding(Synonymous)	G	A	2/67/340	1/35/176	0.0868	0.08726	1	0.741	1.09(0.65-1.84)
MTR	rs2275566	NM_000254	Intron	G	A	10/137/261	13/86/113	0.1924	0.2642	0.5991	0.002	0.56(0.39-0.81)
MTR	rs12070777	NM_000254	Coding(Synonymous)	A	C	101/198/101	30/114/63	0.5	0.4203	0.08629	0.064	1.33(0.98-1.80)
MTR	rs12030699	NM_000254	Coding(Synonymous)	T	C	11/113/276	5/55/148	0.1688	0.1562	1	0.164	1.34(0.89-2.01)
MTR	rs1131449	NM_000254	Coding(Synonymous)	C	T	71/199/133	45/113/52	0.4231	0.4833	0.333	0.075	0.76(0.56-1.03)
MTR	rs2853522	NM_000254	3UTR	A	C	71/203/137	44/119/50	0.4197	0.4859	0.1006	0.064	0.75(0.55-1.02)
MTR	rs2853523	NM_000254	3UTR	A	C	10/138/263	13/86/114	0.1922	0.2629	0.6003	0.002	0.57(0.39-0.81)
MTR	rs1050993	NM_000254	3UTR	A	G	9/139/263	13/86/114	0.191	0.2629	0.6003	0.002	0.56(0.39-0.80)
MTR	rs73131123	NM_000254	3UTR	T	C	3/44/364	0/27/186	0.06083	0.06338	1	0.852	0.94(0.52-1.71)
MTR	rs3768159	NM_000254	3UTR	C	T	10/115/285	4/61/148	0.1646	0.162	0.6129	0.368	1.20(0.80-1.80)
MTR	rs3768160	NM_000254	3UTR	C	T	10/115/285	4/61/148	0.1646	0.162	0.6129	0.368	1.20(0.80-1.80)
MTR	rs1804742	NM_000254	3UTR	T	C	2/65/344	1/35/177	0.08394	0.08685	1	0.897	1.04(0.62-1.74)
MTR	rs1050996	NM_000254	3UTR	G	C	10/138/262	13/86/114	0.1927	0.2629	0.6003	0.002	0.57(0.39-0.81)
MTR	rs34686098	NM_000254	3UTR	Deletion	A	5/139/264	8/90/115	0.1826	0.2488	0.06764	0.003	0.56(0.38-0.82)
MTR	rs10925263	NM_000254	3UTR	C	T	17/150/242	11/74/128	0.2249	0.2254	1	0.493	1.13(0.79-1.61)
MTR	rs3768161	NM_000254	3UTR	A	G	3/42/364	0/27/186	0.05868	0.06338	1	0.807	0.93(0.51-1.70)
MTR	rs61400757	NM_000254	3UTR	G	A	3/43/363	0/27/186	0.0599	0.06338	1	0.831	0.94(0.51-1.71)
MTR	rs59514993	NM_000254	3UTR	A	G	3/42/364	0/27/186	0.05868	0.06338	1	0.783	0.92(0.51-1.67)
MTR	rs6676866	NM_000254	3UTR	T	G	68/204/137	45/118/50	0.4156	0.4883	0.1326	0.05	0.74(0.55-1.00)
MTR	rs348811	NM_000254	3UTR	Deletion	T	16/152/242	11/74/128	0.2244	0.2254	1	0.377	1.17(0.82-1.67)
MTR	rs6677090	NM_000254	3UTR	G	A	10/116/284	4/60/149	0.1659	0.1596	0.6128	0.25	1.27(0.85-1.90)
MTR	rs6679990	NM_000254	3UTR	C	T	18/152/242	11/74/128	0.2282	0.2254	1	0.365	1.18(0.83-1.67)
MTR	rs4659746	NM_000254	3UTR	C	T	70/205/135	45/118/50	0.4207	0.4883	0.1326	0.06	0.75(0.55-1.01)
MTR	rs10925264	NM_000254	3UTR	G	T	9/139/262	13/86/114	0.1915	0.2629	0.6003	0.002	0.56(0.39-0.80)
MTR	rs16834541	NM_000254	3UTR	A	G	3/42/366	0/27/186	0.05839	0.06338	1	0.775	0.92(0.50-1.67)
MTR	rs321614	NM_000254	3UTR	Insertion	C	10/116/284	4/61/148	0.1659	0.162	0.6129	0.308	1.23(0.82-1.84)
MTR	rs2282368	NM_000254	3UTR	A	G	17/151/243	11/74/128	0.2251	0.2254	1	0.45	1.15(0.81-1.63)
MTR	rs14354	NM_000254	3UTR	T	C	17/152/243	11/74/128	0.2257	0.2254	1	0.444	1.15(0.81-1.63)
TRDMT1	rs56394211	NM_004412	3UTR	T	C	26/162/223	14/86/112	0.2603	0.2689	0.7286	0.96	0.99(0.72-1.38)
TRDMT1	rs77450030	NM_004412	3UTR	T	C	9/78/324	4/43/165	0.1168	0.1203	0.5147	0.245	0.78(0.50-1.19)
TRDMT1	rs34434809	NM_004412	3UTR	C	G	25/165/222	14/87/112	0.2609	0.27	0.7281	0.933	0.99(0.71-1.37)
TRDMT1	rs2176286	NM_004412	3UTR	A	G	36/172/203	23/86/104	0.2968	0.3099	0.4242	0.863	0.97(0.72-1.32)
TRDMT1	rs7074891	NM_004412	3UTR	C	T	36/172/202	24/86/103	0.2976	0.3146	0.3437	0.785	0.96(0.71-1.30)
TRDMT1	rs7075029	NM_004412	3UTR	C	T	36/170/202	24/86/103	0.2966	0.3146	0.3437	0.767	0.95(0.70-1.30)
TRDMT1	rs7900163	NM_004412	3UTR	T	C	62/208/142	32/94/87	0.4029	0.3709	0.4628	0.536	1.10(0.82-1.47)
TRDMT1	rs10904887	NM_004412	3UTR	C	T	71/213/128	36/101/76	0.4308	0.4061	0.7782	0.55	1.09(0.82-1.47)
TRDMT1	rs4748359	NM_004412	3UTR	G	A	36/172/203	23/86/104	0.2968	0.3099	0.4242	0.904	0.98(0.72-1.33)
TRDMT1	rs33993216	NM_004412	Intron	A	G	25/161/223	14/87/112	0.2579	0.27	0.7281	0.822	0.96(0.69-1.34)
TRDMT1	rs11254413	NM_004412	Coding(Missense)	A	G	32/180/195	18/100/95	0.2998	0.3192	0.2734	0.587	0.91(0.66-1.26)
TRDMT1	rs10904892	NM_004412	Intron	T	A	55/181/150	32/87/91	0.3769	0.3595	0.1765	0.808	1.04(0.77-1.39)
TRDMT1	rs17464824	NM_004412	Intron	C	A	48/203/157	28/89/96	0.3664	0.3404	0.3591	0.907	1.02(0.75-1.38)
TRDMT1	rs2273734	NM_004412	Coding(Synonymous)	T	C	32/181/197	18/100/95	0.2988	0.3192	0.2734	0.605	0.92(0.67-1.27)
TRDMT1	rs11254458	NM_004412	5UTR	C	G	3/48/324	1/21/174	0.072	0.05867	0.496	0.117	1.62(0.89-2.97)
TRDMT1	rs2281647	NM_004412	5UTR	A	G	44/180/188	31/92/90	0.3252	0.3615	0.3732	0.305	0.86(0.64-1.15)
TRDMT1	rs17381591	NM_004412	5UTR	C	T	25/166/221	14/87/112	0.2621	0.27	0.7281	0.975	0.99(0.72-1.38)
TRDMT1	rs10795459	NM_004412	5Upstream	T	C	63/212/137	31/93/89	0.4102	0.3638	0.4587	0.227	1.20(0.89-1.61)
TRDMT1	rs10795460	NM_004412	5Upstream	C	T	62/214/136	31/94/88	0.4102	0.3662	0.4633	0.258	1.19(0.88-1.60)
TRDMT1	rs17466418	NM_004412	5Upstream	T	G	25/165/222	14/87/112	0.2609	0.27	0.7281	0.937	0.99(0.71-1.37)
TRDMT1	rs11818636	NM_004412	5Upstream	T	C	27/163/221	14/87/112	0.264	0.27	0.7281	0.964	0.99(0.72-1.38)
TRDMT1	rs11813029	NM_004412	5Upstream	C	T	25/164/221	14/87/112	0.261	0.27	0.7281	0.913	0.98(0.71-1.36)
TRDMT1	rs10795461	NM_004412	5Upstream	A	T	45/179/187	30/94/89	0.3273	0.3615	0.5528	0.323	0.86(0.64-1.16)
TRDMT1	rs10795462	NM_004412	5Upstream	C	A	62/213/137	31/94/88	0.409	0.3662	0.4633	0.265	1.18(0.88-1.59)
TRDMT1	rs57751544	NM_004412	5Upstream	G	A	25/166/221	14/87/112	0.2621	0.27	0.7281	0.975	0.99(0.72-1.38)
TRDMT1	rs10904906	NM_004412	5Upstream	A	C	45/180/185	31/93/89	0.3293	0.3638	0.4587	0.321	0.86(0.64-1.16)
TRDMT1	rs34709865	NM_004412	5Upstream	C	T	26/163/222	14/87/112	0.2616	0.27	0.7281	0.989	1.00(0.72-1.38)
TRDMT1	rs7095801	NM_004412	5Upstream	A	G	45/178/187	31/93/89	0.3268	0.3638	0.4587	0.263	0.85(0.63-1.13)
TRDMT1	rs3758418	NM_004412	5Upstream	C	G	25/164/221	15/86/112	0.261	0.2723	0.8639	0.946	0.99(0.71-1.37)
TRDMT1	rs2224532	NM_004412	5Upstream	G	C	48/176/187	33/91/89	0.3309	0.3685	0.2398	0.253	0.85(0.63-1.13)
MAT1A	rs2993763	NM_000429	Coding(Synonymous)	A	G	100/179/124	45/117/49	0.4702	0.4905	0.131	0.132	0.80(0.60-1.07)
MGMT	rs1762438	NM_002412	5Upstream	C	T	54/183/169	30/109/74	0.3584	0.3967	0.3901	0.207	0.83(0.62-1.11)
MGMT	rs10764881	NM_002412	5Upstream	A	G	44/173/194	24/100/89	0.3175	0.3474	0.6529	0.224	0.83(0.62-1.12)
MGMT	rs1625649	NM_002412	5Upstream	A	C	44/147/184	30/82/80	0.3133	0.3698	0.2779	0.144	0.80(0.59-1.08)
MGMT	rs1803965	NM_002412	Coding(Synonymous)	T	C	7/69/328	2/32/168	0.1027	0.08911	0.6596	0.147	1.45(0.88-2.39)
MGMT	rs12917	NM_002412	Coding(Missense)	T	C	9/68/326	2/34/170	0.1067	0.09223	0.6827	0.179	1.39(0.86-2.26)
MGMT	rs7896488	NM_002412	3UTR	A	G	29/165/214	8/88/115	0.2733	0.2464	0.09499	0.101	1.33(0.95-1.87)
FOLH1	rs595139	NM_001014986	3UTR	A	G	18/105/287	6/60/147	0.172	0.169	1	0.874	0.97(0.67-1.41)
FOLH1	rs202694	NM_001014986	Intron	T	C	12/88/298	3/48/161	0.1407	0.1274	1	0.443	1.18(0.77-1.82)
FOLH1	rs175849	NM_001014986	Intron	A	G	41/163/206	26/92/95	0.2988	0.338	0.6461	0.367	0.87(0.64-1.18)
FOLH1	rs202716	NM_001014986	Coding(Synonymous)	C	T	41/163/208	26/93/94	0.2973	0.3404	0.76	0.342	0.86(0.64-1.17)
FOLH1	rs144950409	NM_001014986	Coding(Synonymous)	G	A	9/88/312	7/58/148	0.1296	0.169	0.6273	0.433	0.86(0.58-1.26)
FOLH1	rs182169	NM_001014986	Coding(Synonymous)	G	A	39/143/220	25/88/99	0.2749	0.3255	0.4354	0.161	0.81(0.60-1.09)
FOLH1	rs4315497	NM_001014986	Intron	A	G	73/192/134	39/116/57	0.4236	0.4575	0.1668	0.667	0.94(0.70-1.26)
FOLH1	rs202680	NM_001014986	Coding(Synonymous)	A	T	40/164/205	26/93/94	0.2983	0.3404	0.76	0.382	0.87(0.64-1.18)
FOLH1	rs660476	NM_001014986	5Upstream	T	C	40/161/207	26/93/93	0.2953	0.342	0.7601	0.313	0.86(0.63-1.16)
FOLH1	rs660439	NM_001014986	5Upstream	G	A	40/163/206	26/93/94	0.2971	0.3404	0.76	0.325	0.86(0.63-1.16)
FOLH1	rs647370	NM_001014986	5Upstream	T	C	40/165/207	26/92/95	0.2973	0.338	0.6461	0.348	0.87(0.64-1.17)
FOLH1	rs7925419	NM_001014986	5Upstream	T	C	71/212/126	31/110/72	0.4328	0.4038	0.3218	0.516	1.10(0.82-1.49)
FOLH1	rs626666	NM_001014986	5Upstream	A	T	40/164/206	26/92/95	0.2976	0.338	0.6461	0.395	0.88(0.65-1.19)
FOLH1	rs646458	NM_001014986	5Upstream	T	G	40/164/206	26/92/95	0.2976	0.338	0.6461	0.395	0.88(0.65-1.19)
CHKA	rs11481	NM_001277	3UTR	T	A	41/169/175	28/92/86	0.326	0.3592	0.6522	0.427	0.88(0.65-1.20)
CHKA	rs3794186	NM_001277	3UTR	A	G	8/117/284	4/57/152	0.1626	0.1526	0.7929	0.958	1.01(0.68-1.50)
CHKA	rs3819255	NM_001277	Intron	T	A	46/176/177	31/92/88	0.3358	0.3649	0.3765	0.265	0.85(0.63-1.14)
CHKA	rs11228137	NM_001277	5Upstream	C	G	44/174/167	32/80/80	0.3403	0.375	0.1252	0.156	0.80(0.59-1.09)
CHKA	rs76590226	NM_001277	5Upstream	T	C	2/57/345	2/27/181	0.0755	0.07381	0.3063	0.479	1.22(0.70-2.12)
FOLR3	rs499716	NM_000804	5Upstream	G	A	20/106/276	6/45/161	0.1816	0.1344	0.2301	0.201	1.29(0.87-1.89)
FOLR3	rs499717	NM_000804	5Upstream	G	A	21/107/276	6/42/164	0.1844	0.1274	0.1193	0.152	1.33(0.90-1.95)
FOLR3	rs13913389	NM_000804	Coding(Insertion)	Insertion	-	1/47/361	0/38/174	0.0599	0.08962	0.3844	0.155	0.67(0.38-1.17)
FOLR3	rs79284835	NM_000804	Coding(Missense)	A	G	2/42/360	0/25/185	0.05693	0.05952	1	0.372	0.76(0.41-1.40)
FOLR1	rs72477719	NM_000802	5Upstream	C	T	1/36/374	0/26/187	0.04623	0.06103	1	0.385	0.76(0.41-1.41)
FOLR1	rs72477720	NM_000802	5Upstream	T	C	1/36/373	0/26/187	0.04634	0.06103	1	0.389	0.76(0.41-1.42)
FOLR1	rs76928642	NM_000802	5Upstream	A	G	1/37/372	0/25/187	0.04756	0.05896	1	0.518	0.81(0.43-1.52)
FOLR1	rs3833748	NM_016729	5Upstream	Deletion	T	2/66/341	0/41/172	0.08557	0.09624	0.2291	0.501	0.84(0.51-1.39)
FOLR1	rs1540087	NM_016729	5Upstream	A	G	3/64/342	0/41/172	0.08557	0.09624	0.2291	0.495	0.84(0.51-1.39)
FOLR1	rs7109250	NM_016724	5UTR	T	C	3/65/342	0/41/172	0.08659	0.09624	0.2291	0.515	0.85(0.51-1.40)
FOLR1	rs35340702	NM_016729	5Upstream	A	T	4/63/342	0/32/181	0.0868	0.07512	0.613	0.541	1.18(0.70-1.98)
FOLR1	rs7125189	NM_016729	5Upstream	C	A	3/64/341	0/41/172	0.08578	0.09624	0.2291	0.505	0.84(0.51-1.39)
FOLR1	rs3763796	NM_016729	5Upstream	G	A	3/64/337	0/39/171	0.08663	0.09286	0.2271	0.625	0.88(0.53-1.47)
FOLR1	rs34465999	NM_016729	5Upstream	G	A	9/100/276	1/52/156	0.1532	0.1292	0.213	0.367	1.22(0.79-1.86)
FOLR2	rs113632381	NM_000803	5Upstream	Deletion	G	4/61/342	0/33/180	0.08477	0.07746	0.6194	0.885	1.04(0.62-1.75)
FOLR2	rs651933	NM_000803	5Upstream	A	G	86/200/126	43/107/63	0.4515	0.4531	0.8906	0.795	1.04(0.78-1.39)
FOLR2	rs76470932	NM_000803	5Upstream	T	A	1/33/372	0/27/186	0.0431	0.06338	1	0.347	0.74(0.39-1.40)
FOLR2	rs80345326	NM_000803	5Upstream	C	T	1/34/375	0/27/186	0.0439	0.06338	1	0.37	0.75(0.39-1.41)
NNMT	rs11214936	NM_006169	5Upstream	T	G	53/184/150	29/88/93	0.3747	0.3476	0.2872	0.298	1.17(0.87-1.58)
NNMT	rs4646335	NM_006169	5UTR	T	A	65/207/138	33/94/86	0.411	0.3756	0.3835	0.217	1.20(0.90-1.61)
PRMT5	rs8007089	NM_001039619	Intron	T	C	5/51/349	1/36/176	0.07531	0.0892	1	0.966	0.99(0.60-1.63)
PRMT5	rs4982710	NM_001039619	5Upstream	C	T	25/152/232	11/71/130	0.2469	0.2193	0.6925	0.034	1.45(1.03-2.05)
PRMT5	rs4982711	NM_001039619	5Upstream	T	G	25/151/232	11/70/132	0.2463	0.216	0.6857	0.022	1.50(1.06-2.11)
PRMT5	rs34026312	NM_001039619	5Upstream	A	G	19/135/254	9/80/124	0.212	0.23	0.444	0.134	0.77(0.55-1.08)
PRMT5	rs78709682	NM_001039619	5Upstream	Insertion	G	36/158/171	25/96/78	0.3151	0.3668	0.6488	0.008	0.64(0.46-0.89)
PRMT5	rs7145494	NM_001039619	5Upstream	T	C	24/152/234	11/70/132	0.2439	0.216	0.6857	0.025	1.48(1.05-2.10)
MTHFD1	rs1956545	NM_005956	5Upstream	C	T	85/186/140	38/106/69	0.4331	0.4272	0.8888	0.606	1.08(0.81-1.42)
MTHFD1	rs1076991	NM_005956	5UTR	C	T	20/151/226	16/87/107	0.2406	0.2833	0.8657	0.13	0.78(0.56-1.08)
MTHFD1	rs1950902	NM_005956	Coding(Missense)	A	G	28/151/232	8/79/126	0.2518	0.223	0.4277	0.579	1.10(0.79-1.53)
MTHFD1	rs45618332	NM_005956	Intron	T	C	39/129/243	11/70/132	0.2518	0.216	0.6857	0.612	1.09(0.79-1.49)
MTHFD1	rs2236225	NM_005956	Coding(Missense)	A	G	23/141/247	14/84/115	0.2275	0.2629	0.8615	0.53	0.90(0.65-1.25)
MTHFS	rs685487	NM_001199758	3UTR	G	A	82/200/127	52/98/63	0.445	0.4742	0.2723	0.794	0.96(0.73-1.28)
MTHFS	rs12185084	NM_001199758	3UTR	A	G	1/59/350	0/20/193	0.07439	0.04695	1	0.023	2.15(1.11-4.18)
MTHFS	rs11854561	NM_001199758	3UTR	T	C	16/145/250	9/69/135	0.2153	0.2042	1	0.892	1.03(0.72-1.46)
MTHFS	rs28502236	NM_001199758	5Upstream	T	C	12/113/258	9/48/135	0.1789	0.1719	0.1225	0.906	1.02(0.70-1.50)
MTHFS	rs3437557	NM_001199758	5Upstream	Deletion	A	52/180/177	26/104/83	0.3472	0.3662	0.5546	0.748	0.95(0.71-1.28)
MTHFS	rs3826008	NM_001199758	5Upstream	T	G	52/180/178	26/106/81	0.3463	0.3709	0.3801	0.66	0.94(0.70-1.26)
MTHFS	rs3743427	NM_001199758	5Upstream	G	A	10/123/277	7/59/147	0.1744	0.1714	0.6364	0.875	1.03(0.71-1.51)
MTHFS	rs2115540	NM_001199758	5Upstream	G	A	52/184/176	26/106/81	0.3495	0.3709	0.3801	0.804	0.96(0.72-1.30)
MTHFS	rs2115538	NM_001199758	5Upstream	A	G	49/180/182	26/100/87	0.3382	0.3568	0.8812	0.929	0.99(0.73-1.33)
MTHFS	rs7257	NM_001199758	5Upstream	A	G	52/182/176	26/106/81	0.3488	0.3709	0.3801	0.702	0.94(0.70-1.27)
MTHFS	rs12440609	NM_001199758	5Upstream	T	C	49/178/183	26/97/89	0.3366	0.3514	1	0.962	1.01(0.75-1.36)
PEMT	rs897453	NM_007169	Coding(Missense)	T	C	4/50/339	3/25/174	0.07379	0.07673	0.09571	0.955	0.98(0.58-1.67)
PEMT	rs73300565	NM_148173	5Upstream	T	G	3/78/330	3/36/174	0.1022	0.09859	0.4353	0.96	0.99(0.61-1.59)
PEMT	rs58356850	NM_148173	5Upstream	T	C	14/122/268	3/54/150	0.1856	0.1449	0.5829	0.394	1.19(0.80-1.77)
PEMT	rs2278952	NM_007169	5UTR	A	G	7/72/319	1/30/179	0.108	0.07619	1	0.023	1.87(1.09-3.20)
PEMT	rs3760188	NM_007169	5Upstream	T	C	8/83/310	0/46/165	0.1234	0.109	0.1432	0.463	1.18(0.76-1.84)
SHMT1	rs12952556	NM_004169	3UTR	C	T	4/42/366	1/21/191	0.06068	0.05399	0.466	0.551	1.21(0.65-2.25)
SHMT1	rs1979276	NM_004169	3UTR	A	G	4/40/364	1/21/191	0.05882	0.05399	0.466	0.764	1.10(0.59-2.05)
SHMT1	rs3783	NM_004169	3UTR	C	G	4/40/362	1/21/191	0.05911	0.05399	0.466	0.758	1.10(0.59-2.05)
SHMT1	rs1979277	NM_004169	Coding(Missense)	A	G	5/40/361	1/21/190	0.06158	0.05425	0.4677	0.695	1.13(0.61-2.08)
SHMT1	rs643333	NM_004169	5Upstream	T	G	4/38/364	1/19/190	0.05665	0.05	0.409	0.46	1.28(0.67-2.44)
SHMT1	rs117940726	NM_004169	5Upstream	A	G	23/142/234	14/72/126	0.2356	0.2358	0.4447	0.792	0.96(0.69-1.33)
TYMS	rs58808873	NM_001071	5Upstream	T	C	14/113/284	6/69/138	0.1715	0.1901	0.655	0.96	0.99(0.68-1.44)
TYMS	rs9967368	NM_001071	5Upstream	G	C	78/188/140	39/108/66	0.4236	0.4366	0.7804	0.532	0.91(0.69-1.21)
TYMS	rs75363899	NM_001071	5Upstream	T	C	2/61/344	0/26/187	0.07985	0.06103	1	0.316	1.34(0.76-2.36)
TYMS	rs78693776	NM_001071	5Upstream	C	T	41/164/184	25/93/86	0.3162	0.3505	1	0.327	0.86(0.63-1.16)
TYMS	rs7546857	NM_001071	5Upstream	Insertion	G	60/200/147	32/106/74	0.3931	0.4009	0.6677	0.603	0.93(0.69-1.24)
TYMS	rs2853741	NM_001071	5Upstream	C	T	79/208/121	43/105/64	0.4485	0.4505	1	0.676	0.94(0.71-1.25)
TYMS	rs2606241	NM_001071	5Upstream	C	A	94/203/105	50/101/56	0.4863	0.4855	0.7809	0.753	0.95(0.72-1.27)
TYMS	rs9952504	NM_001071	5Upstream	G	A	0/47/353	0/21/185	0.05875	0.05097	1	0.678	0.88(0.47-1.64)
TYMS	rs2853742	NM_001071	5Upstream	C	T	13/110/279	3/62/140	0.1692	0.1659	0.3082	0.617	0.91(0.61-1.34)
TYMS	rs3786362	NM_001071	Coding(Synonymous)	G	A	16/119/276	12/58/143	0.1837	0.1925	0.07708	0.419	1.16(0.81-1.66)
TYMS	rs2853536	NM_001071	Intron	C	T	46/181/179	27/98/88	0.3362	0.3568	1	0.472	0.90(0.66-1.21)
TYMS	rs699517	NM_001071	3UTR	C	T	45/186/180	27/98/88	0.3358	0.3568	1	0.397	0.88(0.65-1.19)
TYMS	rs2790	NM_001071	3UTR	G	A	63/188/160	42/91/80	0.382	0.4108	0.09003	0.718	1.05(0.80-1.39)
RNMT	rs3809898	NM_003799	5Upstream	C	A	9/111/292	3/50/160	0.1566	0.1315	1	0.794	1.06(0.70-1.60)
RNMT	rs3809897	NM_003799	5Upstream	T	C	9/111/291	2/51/160	0.1569	0.1291	0.5418	0.66	1.10(0.72-1.68)
RNMT	rs3826559	NM_003799	5Upstream	G	A	11/106/291	3/50/160	0.1569	0.1315	1	0.747	1.07(0.71-1.61)
RNMT	rs3760533	NM_003799	3UTR	C	T	1/55/355	1/20/192	0.06934	0.05164	0.4352	0.576	1.19(0.64-2.22)
RNMT	rs11659762	NM_003799	3UTR	C	T	3/70/338	1/25/187	0.09246	0.06338	0.5849	0.254	1.38(0.79-2.40)
RNMT	rs1043925	NM_003799	3UTR	A	T	3/84/323	2/32/179	0.1098	0.08451	0.6482	0.472	1.20(0.73-1.98)
GAMT	rs364336	NM_000156	5Upstream	Insertion	C	37/151/212	17/87/104	0.2812	0.2909	1	0.854	0.97(0.71-1.33)
GAMT	rs3760991	NM_000156	5Upstream	A	G	36/144/223	17/87/108	0.268	0.2854	1	0.39	0.87(0.64-1.19)
DNMT1	rs2290684	NM_001130823	Intron	G	A	35/175/196	17/86/109	0.3017	0.283	1	0.817	0.96(0.70-1.32)
DNMT1	rs2228611	NM_001130823	Coding(Synonymous)	T	C	36/174/199	18/85/109	0.3007	0.2854	0.8661	0.793	0.96(0.70-1.31)
DNMT1	rs2241531	NM_001130823	Intron	G	C	76/226/108	46/100/66	0.461	0.4528	0.4899	0.716	1.06(0.79-1.41)
DNMT1	rs11672909	NM_001130823	Intron	C	A	64/226/119	44/99/70	0.4328	0.439	0.4065	0.983	1.00(0.74-1.33)
DNMT1	rs16999358	NM_001130823	Coding(Synonymous)	A	G	1/49/357	1/35/177	0.06265	0.08685	1	0.084	0.62(0.36-1.07)
DNMT1	rs2228612	NM_001130823	Coding(Missense)	C	T	59/224/123	41/101/71	0.4212	0.4296	0.675	0.973	0.99(0.74-1.34)
DNMT1	rs75616428	NM_001130823	Coding(Missense)	G	C	1/50/359	1/34/178	0.06341	0.08451	1	0.136	0.66(0.39-1.14)
DNMT1	rs16999593	NM_001130823	Coding(Missense)	C	T	20/125/265	5/65/143	0.2012	0.1761	0.6359	0.587	1.10(0.77-1.57)
DNMT1	rs55805381	NM_001130823	5Upstream	G	A	30/161/180	18/86/97	0.2978	0.3035	1	0.988	1.00(0.72-1.38)
PRMT1	rs117282569	NM_001207042	5Upstream	A	G	2/43/326	2/27/175	0.06334	0.07598	0.3193	0.881	1.05(0.59-1.85)
PRMT1	rs17551262	NM_001207042	5Upstream	C	G	1/46/363	0/30/183	0.05854	0.07042	0.6058	0.647	0.87(0.49-1.56)
PRMT1	rs190060261	NM_001207042	5Upstream	G	A	0/48/363	2/28/183	0.05839	0.07512	0.3289	0.96	1.02(0.57-1.82)
PRMT1	rs975484	NM_001207042	5Upstream	G	C	12/148/251	6/57/149	0.2092	0.1627	0.8022	0.031	1.52(1.04-2.21)
PRMT1	rs117039051	NM_001207042	5Upstream	G	C	2/71/335	3/25/184	0.09191	0.07311	0.08511	0.507	1.19(0.71-1.98)
DNMT3A	rs2289195	NM_022552	Intron	A	G	30/143/226	15/80/116	0.2544	0.2607	0.8581	0.694	1.07(0.78-1.46)
DNMT3A	rs1550117	NM_022552	5Upstream	A	G	17/124/261	4/65/142	0.1965	0.173	0.3412	0.792	1.05(0.73-1.52)
MTHFD2	rs74894501	NM_006636	5Upstream	G	A	6/54/348	1/26/185	0.08088	0.06604	1	0.779	1.08(0.63-1.85)
MTHFD2	rs56008504	NM_006636	5Upstream	T	C	66/210/135	43/92/78	0.4161	0.4178	0.1206	0.564	1.09(0.82-1.45)
MTHFD2	rs62147680	NM_006636	5Upstream	C	G	0/85/324	0/47/165	0.1039	0.1108	0.08401	0.546	0.86(0.53-1.40)
MTHFD2	rs62147681	NM_006636	5Upstream	C	G	0/82/327	0/46/166	0.1002	0.1085	0.1428	0.546	0.86(0.53-1.40)
MTHFD2	rs21844948	NM_006636	5Upstream	Deletion	T	6/73/331	3/41/168	0.1037	0.1108	0.7266	0.64	0.90(0.57-1.41)
MTHFD2	chr2:74425454	NM_006636	5Upstream	T	G	7/70/333	3/44/165	0.1024	0.1179	1	0.441	0.84(0.54-1.31)
MTHFD2	rs199953879	NM_006636	5Upstream	Deletion	G	7/71/332	3/43/166	0.1037	0.1156	0.746	0.526	0.87(0.55-1.35)
MTHFD2	rs12196	NM_006636	3UTR	G	A	13/96/300	3/55/155	0.1491	0.1432	0.5835	0.623	0.90(0.61-1.35)
MTHFD2	rs8001	NM_006636	3UTR	G	A	22/130/238	14/73/125	0.2231	0.2382	0.4511	0.42	0.87(0.62-1.22)
MAT2A	rs1446668	NM_005911	5Upstream	T	G	72/171/167	32/90/90	0.3841	0.3632	0.2363	0.37	1.14(0.86-1.51)
MAT2A	rs1048740	NM_005911	5Upstream	T	A	55/176/180	27/86/99	0.3479	0.3302	0.2181	0.458	1.12(0.83-1.50)
MAT2A	rs1048739	NM_005911	5Upstream	G	T	55/176/180	27/86/100	0.3479	0.3286	0.216	0.418	1.13(0.84-1.51)
MAT2A	rs1737418	NM_005911	5Upstream	Insertion	T	1/87/321	1/46/166	0.1088	0.1127	0.4858	0.336	0.79(0.49-1.27)
MAT2A	rs1446667	NM_005911	5Upstream	G	T	53/177/180	27/82/104	0.3451	0.3192	0.1139	0.279	1.18(0.88-1.58)
MAT2A	rs1078004	NM_005911	Coding(Synonymous)	G	C	71/172/166	32/91/90	0.3839	0.3638	0.2994	0.386	1.13(0.85-1.50)
DNMT3B	rs6058868	NM_001207055	5Upstream	T	C	5/66/331	2/24/182	0.09453	0.06731	0.228	0.148	1.48(0.87-2.51)
DNMT3B	rs73615605	NM_001207055	5Upstream	T	C	5/59/346	1/36/176	0.08415	0.0892	1	0.772	1.08(0.65-1.78)
DNMT3B	rs6058869	NM_001207055	5Upstream	C	T	4/69/338	2/24/187	0.09367	0.06573	0.2197	0.176	1.44(0.85-2.44)
DNMT3B	rs2424903	NM_001207055	5Upstream	C	T	4/69/338	2/24/187	0.09367	0.06573	0.2197	0.177	1.44(0.85-2.44)
DNMT3B	rs57641971	NM_175850	5Upstream	T	A	4/60/341	1/24/185	0.08395	0.0619	0.5615	0.475	1.23(0.70-2.14)
DNMT3B	rs6141813	NM_175850	5Upstream	G	A	41/195/174	30/91/92	0.3378	0.3545	0.3686	0.816	0.97(0.72-1.30)
DNMT3B	rs1569686	NM_175850	5Upstream	G	T	4/67/339	2/24/186	0.09146	0.06604	0.2214	0.216	1.40(0.82-2.37)
DNMT3B	rs3835238	NM_001207055	Intron	A	D	4/72/335	2/27/184	0.09732	0.07277	0.3002	0.341	1.28(0.77-2.13)
DNMT3B	rs3835238	NM_001207055	Intron	A	D	4/72/335	2/27/184	0.09732	0.07277	0.3002	0.341	1.28(0.77-2.13)
DNMT3B	rs875041	NM_001207055	Intron	C	T	4/70/335	2/25/186	0.09535	0.06808	0.2454	0.25	1.36(0.81-2.28)
DNMT3B	rs6058896	NM_001207055	3UTR	T	C	5/58/347	1/26/186	0.08293	0.06573	1	0.443	1.24(0.72-2.13)
DNMT3B	rs2424932	NM_001207055	3UTR	A	G	4/64/341	2/24/187	0.08802	0.06573	0.2197	0.266	1.35(0.80-2.29)
AHCY	rs819146	NM_000687	5UTR	G	T	20/120/243	12/57/130	0.2089	0.2035	0.1226	0.72	1.07(0.75-1.51)
GART	rs8971	NM_000819	Coding(Missense)	C	T	3/96/311	4/53/156	0.1244	0.1432	1	0.872	0.97(0.63-1.48)
GART	rs1804385	NM_175085	3UTR	G	C	2/98/311	4/53/156	0.1241	0.1432	1	0.89	0.97(0.63-1.50)
GART	rs4817580	NM_000819	5Upstream	A	G	21/164/222	14/70/127	0.2531	0.2322	0.3337	0.398	1.15(0.83-1.61)
GART	rs7279549	NM_001136005	5Upstream	T	C	20/168/222	13/72/128	0.2537	0.23	0.5606	0.456	1.14(0.81-1.60)
GART	rs144361454	NM_001136005	5Upstream	Insertion	T	7/117/288	4/58/151	0.159	0.1549	0.7931	0.915	0.98(0.66-1.45)
CBS	rs706209	NM_000071	3UTR	G	A	55/211/145	27/94/92	0.3905	0.3474	0.7623	0.427	1.13(0.84-1.53)
CBS	rs706208	NM_000071	3UTR	A	G	56/207/147	27/93/93	0.389	0.3451	0.6495	0.369	1.15(0.85-1.55)
CBS	rs1051319	NM_000071	3UTR	C	G	10/89/313	2/27/184	0.1323	0.07277	0.3002	0.169	1.39(0.87-2.23)
CBS	rs1005585	NM_000071	Intron	C	T	9/81/309	2/24/177	0.1241	0.06897	0.2367	0.277	1.32(0.80-2.16)
CBS	rs1788484	NM_000071	5Upstream	T	C	19/124/255	7/63/129	0.2035	0.1935	1	0.428	1.16(0.80-1.67)
CBS	rs2850144	NM_000071	5Upstream	C	G	33/164/206	19/79/107	0.2854	0.2854	0.4925	0.387	1.15(0.84-1.59)
SLC19A1	rs1051298	NM_001205206	3UTR	A	G	97/193/108	52/96/58	0.4862	0.4854	0.3316	0.536	0.91(0.69-1.22)
SLC19A1	rs1051296	NM_001205206	3UTR	C	A	96/191/105	51/99/58	0.4885	0.4832	0.4903	0.547	0.92(0.69-1.22)
SLC19A1	rs79857623	NM_001205207	3UTR	Insertion	A	84/197/109	46/101/58	0.4679	0.4707	0.8888	0.686	0.94(0.70-1.26)
SLC19A1	rs12659	NM_001205206	Coding(Synonymous)	A	G	90/187/113	50/91/63	0.4705	0.4681	0.1591	0.556	0.92(0.69-1.22)
SLC19A1	rs9984436	NM_001205207	5Upstream	A	G	89/195/119	45/94/67	0.4628	0.4466	0.2628	0.813	0.97(0.72-1.29)
SLC19A1	rs11702537	NM_001205207	5Upstream	G	A	89/199/115	45/94/64	0.4677	0.4532	0.395	0.85	0.97(0.73-1.30)
SLC19A1	rs3827265	NM_001205207	5Upstream	G	A	87/202/113	47/97/66	0.4677	0.4548	0.3312	0.848	0.97(0.73-1.30)
SLC19A1	rs3788199	NM_001205207	5Upstream	A	G	87/199/115	47/96/66	0.4651	0.4545	0.3283	0.797	0.96(0.72-1.28)
FTCD	rs10432965	NM_006657	Coding(synonymous)	A	G	50/173/183	34/98/75	0.3362	0.401	0.885	0.045	0.74(0.55-0.99)
FTCD	rs2277821	NM_006657	5UTR	A	G	53/166/175	31/98/75	0.3452	0.3922	1	0.424	0.89(0.66-1.19)
FTCD	rs914245	NM_006657	5Upstream	T	G	8/85/298	2/37/163	0.1292	0.1015	1	0.281	1.29(0.81-2.04)
FTCD	rs914246	NM_006657	5Upstream	C	A	17/120/242	10/58/132	0.2032	0.195	0.2648	0.638	1.09(0.76-1.56)
PRMT2	rs9977492	NM_001242864	5Upstream	A	G	86/190/134	38/99/76	0.4415	0.4108	0.5724	0.104	1.27(0.95-1.68)
PRMT2	rs12626883	NM_001242864	5Upstream	A	G	78/203/127	45/102/66	0.44	0.4507	0.678	0.768	0.96(0.72-1.28)
PRMT2	rs11089088	NM_001242864	5Upstream	T	C	13/82/316	4/52/157	0.1314	0.1408	1	0.856	1.04(0.70-1.55)
PRMT2	rs21328	NM_001242864	5Upstream	Insertion	-	29/160/220	19/77/117	0.2665	0.27	0.2258	0.551	0.91(0.66-1.24)
PRMT2	rs10854485	NM_001242864	Coding(Synonymous)	C	G	10/76/319	2/49/158	0.1185	0.1268	0.5421	0.523	0.87(0.58-1.32)
PRMT2	rs3747011	NM_001242864	3UTR	A	G	6/57/345	1/35/177	0.08456	0.08685	1	0.966	1.01(0.62-1.65)
PRMT2	rs15047	NM_001242864	3UTR	T	C	6/57/348	1/35/177	0.08394	0.08685	1	0.984	1.01(0.62-1.64)
PRMT2	rs7116	NM_001242864	3UTR	C	G	73/205/131	44/95/74	0.4291	0.4296	0.2082	0.865	0.98(0.73-1.30)
TCN2	rs5753228	NM_000355	5Upstream	C	A	77/184/135	34/85/89	0.4268	0.3678	0.1001	0.067	1.31(0.98-1.75)
TCN2	rs5749131	NM_000355	5Upstream	G	A	16/145/249	9/67/137	0.2159	0.1995	0.8303	0.945	1.01(0.71-1.44)
TCN2	rs5753230	NM_000355	5Upstream	A	T	16/146/247	9/67/137	0.2176	0.1995	0.8303	0.907	1.02(0.72-1.45)
TCN2	rs2240433	NM_000355	5UTR	G	A	17/150/241	9/69/134	0.2255	0.2052	1	0.828	1.04(0.73-1.48)
TCN2	rs75680863	NM_000355	Coding(Missense)	T	A	21/132/256	18/90/104	0.2127	0.2972	0.8707	0.003	0.61(0.44-0.85)
TCN2	rs1801198	NM_000355	Coding(Missense)	C	G	67/196/146	33/91/89	0.4034	0.3685	0.2398	0.159	1.23(0.92-1.65)
TCN2	rs117458738	NM_000355	Coding(Missense)	T	C	5/66/334	2/36/175	0.09383	0.0939	1	0.771	0.93(0.58-1.50)
TCN2	rs2072195	NM_000355	3UTR	T	A	18/138/250	12/59/139	0.2143	0.1976	0.1241	0.185	1.27(0.89-1.81)
TCN2	rs10418	NM_000355	3UTR	T	C	11/122/261	8/55/143	0.1827	0.1723	0.3333	0.715	0.93(0.64-1.36)
ALDH1L1	rs4646744	NM_012190	Intron	Deletion	G	30/164/206	15/78/111	0.28	0.2647	0.8571	0.583	1.10(0.79-1.53)
ALDH1L1	rs873696	NM_012190	Intron	C	T	75/188/128	35/100/63	0.4322	0.4293	0.7718	0.529	1.10(0.82-1.49)
ALDH1L1	rs2276724	NM_012190	Coding(Missense)	C	T	13/127/253	11/68/126	0.1947	0.2195	0.6831	0.187	0.79(0.55-1.12)
ALDH1L1	rs2305230	NM_012190	Coding(Synonymous)	A	C	13/133/262	13/68/131	0.1949	0.2217	0.3194	0.106	0.75(0.53-1.06)
ALDH1L1	rs2886059	NM_012190	Coding(Missense)	A	C	11/132/264	11/68/133	0.1892	0.2123	0.5398	0.203	0.79(0.56-1.13)
ALDH1L1	rs2276731	NM_012190	Intron	C	T	20/142/233	17/71/115	0.2304	0.2586	0.2037	0.101	0.76(0.54-1.06)
ALDH1L1	rs9825571	NM_012190	5Upstream	G	A	75/213/122	37/107/69	0.4427	0.4249	0.7793	0.404	1.13(0.85-1.52)
MTRR	rs2966952	NM_002454	5Upstream	T	C	50/207/155	37/91/85	0.3726	0.3873	0.1498	0.245	0.84(0.63-1.13)
MTRR	rs3733781	NM_002454	5Upstream	G	A	11/105/292	6/65/141	0.1556	0.1816	0.818	0.543	0.89(0.61-1.30)
MTRR	rs326118	NM_002454	5Upstream	G	T	15/108/288	5/53/155	0.1679	0.1479	0.7876	0.176	1.30(0.89-1.90)
MTRR	rs3822445	NM_002454	5Upstream	C	G	11/107/290	5/71/137	0.1581	0.1901	0.2739	0.542	0.89(0.61-1.30)
MTRR	rs1801394	NM_002454	Coding(Missense)	G	A	33/142/236	12/78/123	0.253	0.2394	1	0.656	1.08(0.78-1.48)
MTRR	rs1532268	NM_002454	Coding(Missense)	T	C	17/93/301	3/52/158	0.1545	0.1362	0.7738	0.649	0.91(0.62-1.34)
MTRR	rs161870	NM_002454	Coding(Synonymous)	C	T	18/121/273	8/57/148	0.1905	0.1714	0.466	0.116	1.33(0.93-1.91)
MTRR	rs2303080	NM_002454	Coding(Missense)	A	T	3/52/354	1/30/182	0.0709	0.07512	1	0.638	0.88(0.51-1.51)
MTRR	rs162036	NM_002454	Coding(Missense)	G	A	19/119/269	8/57/148	0.1929	0.1714	0.466	0.092	1.36(0.95-1.96)
MTRR	rs2287779	NM_002454	Coding(Synonymous)	A	G	5/96/306	5/57/150	0.1302	0.158	1	0.521	0.87(0.58-1.32)
MTRR	rs2287780	NM_002454	Coding(Missense)	T	C	5/97/308	5/57/151	0.1305	0.1573	1	0.474	0.86(0.57-1.30)
MTRR	rs16879334	NM_002454	Coding(Missense)	G	C	6/96/308	4/58/151	0.1317	0.1549	0.7931	0.51	0.87(0.57-1.32)
MTRR	rs2303081	NM_002454	Intron	G	A	19/117/267	7/57/149	0.1923	0.1667	0.6202	0.066	1.41(0.98-2.03)
MTRR	rs10380	NM_002454	Coding(Missense)	T	C	11/103/297	5/49/159	0.1521	0.1385	0.5665	0.064	1.46(0.98-2.18)
MTRR	rs12347	NM_002454	Coding(Synonymous)	A	G	11/103/298	6/48/159	0.1517	0.1408	0.3897	0.087	1.41(0.95-2.09)
MTRR	rs1802059	NM_002454	Coding(Synonymous)	A	G	16/93/300	3/52/158	0.1528	0.1362	0.7738	0.646	0.91(0.62-1.34)
MTRR	rs9332	NM_002454	3UTR	A	G	11/103/293	6/48/159	0.1536	0.1408	0.3897	0.077	1.43(0.96-2.11)
MTRR	rs8659	NM_002454	3UTR	A	T	48/165/194	20/89/104	0.3206	0.3028	0.8717	0.84	1.03(0.77-1.39)
MTRR	rs3645697	NM_002454	3UTR	Deletion	T	51/165/194	20/89/104	0.3256	0.3028	0.8717	0.782	1.04(0.78-1.40)
BHMT2	rs59761481	NM_001178005	5Upstream	A	C	12/101/298	3/60/150	0.1521	0.1549	0.4294	0.546	0.89(0.61-1.30)
BHMT2	rs642431	NM_001178005	5Upstream	C	A	22/136/253	8/84/121	0.219	0.2347	0.1849	0.209	0.81(0.58-1.13)
BHMT2	rs642934	NM_001178005	5Upstream	C	A	22/136/251	8/84/121	0.22	0.2347	0.1849	0.217	0.81(0.58-1.13)
BHMT2	rs4998017	NM_001178005	5Upstream	T	C	50/199/161	30/102/81	0.3646	0.3803	0.8849	0.559	0.91(0.68-1.23)
BHMT2	rs644191	NM_001178005	5Upstream	G	A	1/50/359	0/33/180	0.06341	0.07746	0.6194	0.178	0.68(0.38-1.19)
BHMT2	rs682985	NM_001178005	Coding(Synonymous)	C	T	58/200/147	35/104/73	0.3901	0.4104	0.8879	0.452	0.89(0.66-1.20)
BHMT2	rs10944	NM_001178005	3UTR	T	G	60/209/136	32/105/75	0.4062	0.3986	0.6698	0.867	1.03(0.76-1.39)
BHMT	rs600473	NM_001713	5Upstream	G	T	37/190/180	25/90/98	0.3243	0.3286	0.5363	0.815	0.96(0.71-1.31)
BHMT	rs3756548	NM_001713	5Upstream	C	T	1/59/350	2/27/184	0.07439	0.07277	0.3002	0.741	1.09(0.64-1.87)
BHMT	rs562487	NM_001713	5Upstream	G	A	60/207/138	33/104/75	0.4037	0.4009	0.8862	0.879	1.02(0.76-1.38)
BHMT	rs3733890	NM_001713	Coding(Missense)	A	G	34/184/192	21/86/106	0.3073	0.3005	0.6244	0.328	1.17(0.85-1.60)
BHMT	rs60340837	NM_001713	Coding(Synonymous)	T	C	11/110/288	3/57/153	0.1614	0.1479	0.5842	0.358	1.21(0.81-1.81)
BHMT	rs585800	NM_001713	3UTR	T	A	2/65/344	1/44/168	0.08394	0.108	0.4798	0.084	0.65(0.40-1.06)
DHFR	rs408626	NM_000791	5Upstream	T	C	48/189/173	32/108/73	0.3476	0.4038	0.4793	0.288	0.85(0.63-1.15)
DHFR	rs442767	NM_000791	5Upstream	G	T	51/195/164	34/111/68	0.3622	0.4202	0.3983	0.187	0.82(0.61-1.10)
DHFR	rs380691	NM_000791	5Upstream	A	G	51/197/163	34/111/68	0.3637	0.4202	0.3983	0.2	0.82(0.61-1.11)
GNMT	rs112538187	NM_018960	5Upstream	G	C	1/46/360	1/28/183	0.05897	0.07075	1	0.71	1.12(0.63-1.99)
GNMT	rs566751	NM_018960	5Upstream	Insertion	A	47/192/169	27/106/80	0.3505	0.3756	0.4648	0.658	1.07(0.79-1.46)
GNMT	rs11752813	NM_018960	5Upstream	G	C	5/77/326	3/46/162	0.1066	0.1232	1	0.863	0.96(0.62-1.50)
MUT	rs9381784	NM_000255	3UTR	C	T	59/191/159	25/110/78	0.3778	0.3756	0.1879	0.73	0.95(0.70-1.28)
MUT	rs76854879	NM_000255	3UTR	Insertion	G	14/109/286	2/60/150	0.1675	0.1509	0.1807	0.444	1.17(0.78-1.74)
MUT	rs11757098	NM_000255	3UTR	C	T	8/88/316	4/58/151	0.1262	0.1549	0.7931	0.134	0.74(0.50-1.10)
MUT	rs8589	NM_000255	Coding(Missense)	C	T	56/191/161	25/109/79	0.3713	0.3732	0.1906	0.624	0.93(0.69-1.26)
MUT	rs1141321	NM_000255	Coding(Missense)	T	C	14/109/288	2/61/150	0.1667	0.1526	0.1813	0.538	1.13(0.76-1.68)
MUT	rs2229385	NM_000255	Coding(Missense)	T	C	2/62/346	0/29/184	0.08049	0.06808	0.6052	0.696	1.12(0.64-1.96)
MUT	rs2229384	NM_000255	Coding(Synonymous)	T	C	61/207/143	28/112/73	0.4002	0.3944	0.1959	0.753	0.95(0.70-1.29)
MUT	rs3729619	NM_000255	5UTR	A	T	13/110/284	2/62/148	0.1671	0.1557	0.1222	0.65	1.10(0.74-1.62)
MUT	rs3806988	NM_000255	5Upstream	G	A	13/111/287	2/63/148	0.1667	0.1573	0.1208	0.646	1.10(0.74-1.62)
MUT	rs3823114	NM_000255	5Upstream	T	G	13/111/288	2/63/148	0.1663	0.1573	0.1208	0.651	1.10(0.74-1.62)
AMD1	rs2665359	NM_001033059	5Upstream	A	G	27/140/228	16/80/111	0.2456	0.2705	0.7275	0.307	0.85(0.61-1.17)
AMD1	rs2796749	NM_001033059	5Upstream	G	C	75/192/145	35/101/77	0.415	0.4014	0.8867	0.661	0.94(0.71-1.24)
AMD1	rs781193	NM_001033059	5Upstream	G	A	24/153/229	18/80/115	0.2475	0.2723	0.4885	0.302	0.84(0.61-1.16)
AMD1	rs2298886	NM_001033059	3UTR	C	T	41/175/195	22/86/105	0.3127	0.3052	0.518	0.292	1.18(0.87-1.60)
AMD1	rs781194	NM_001033059	3UTR	T	A	27/166/216	20/84/109	0.2689	0.2911	0.509	0.524	0.90(0.66-1.24)
NAT1	rs28739038	NM_001160179	5Upstream	T	C	6/86/308	4/46/161	0.1225	0.128	0.7554	0.216	1.32(0.85-2.05)
NAT1	rs28739044	NM_001160179	5Upstream	G	T	6/88/315	5/47/161	0.1222	0.1338	0.5494	0.217	1.31(0.85-2.02)
NAT1	rs1121747	NM_001160179	5Upstream	C	G	57/196/155	26/104/83	0.3799	0.3662	0.5546	0.908	0.98(0.73-1.33)
NAT1	rs1121748	NM_001160179	5Upstream	T	G	56/196/155	26/104/83	0.3784	0.3662	0.5546	0.867	0.97(0.72-1.32)
NAT1	rs28739047	NM_001160179	5Upstream	A	T	55/199/156	26/104/83	0.3768	0.3662	0.5546	0.879	0.98(0.72-1.32)
NAT1	rs7834156	NM_001160179	5Upstream	G	A	88/212/112	43/111/59	0.4709	0.4624	0.5812	0.809	0.97(0.72-1.29)
NAT1	rs13252865	NM_001160179	5Upstream	C	A	57/199/155	26/103/84	0.3808	0.3638	0.5569	0.993	1.00(0.74-1.35)
NAT1	rs7834341	NM_001160179	5Upstream	G	A	44/197/169	21/95/97	0.3476	0.3216	0.8752	0.603	1.08(0.80-1.47)
NAT1	rs34346251	NM_001160179	5Upstream	T	G	55/199/156	26/103/84	0.3768	0.3638	0.5569	0.949	1.01(0.75-1.36)
NAT1	rs28383654	NM_001160179	Intron	T	C	5/88/316	7/45/161	0.1198	0.1385	0.1426	0.193	0.76(0.50-1.15)
NAT1	rs11203942	NM_000662	5Upstream	C	G	112/189/107	40/115/58	0.5061	0.4577	0.2178	0.133	1.24(0.94-1.64)
NAT1	rs10888150	NM_000662	5Upstream	C	T	98/183/130	48/118/47	0.4611	0.5023	0.1331	0.438	0.90(0.68-1.18)
NAT1	rs6586712	NM_000662	5Upstream	G	T	111/192/106	44/111/58	0.5061	0.4671	0.5819	0.446	1.12(0.84-1.48)
NAT1	rs7845127	NM_000662	5Upstream	T	C	78/189/144	31/104/78	0.4197	0.3897	0.7739	0.303	1.16(0.87-1.54)
NAT1	rs2410545	NM_001160170	5UTR	T	C	78/185/143	31/102/79	0.42	0.3868	0.8857	0.22	1.20(0.90-1.59)
NAT1	rs7003890	NM_001160174	5Upstream	C	T	73/200/135	41/96/76	0.424	0.4178	0.3236	0.262	0.85(0.64-1.13)
NAT1	rs1057126	NM_000662	3UTR	T	A	98/188/104	55/99/55	0.4923	0.5	0.4889	0.164	0.82(0.61-1.09)
NAT1	rs15561	NM_000662	3UTR	C	A	84/186/120	50/94/65	0.4538	0.4641	0.1662	0.175	0.82(0.62-1.09)
NAT1	rs4986993	NM_000662	3UTR	G	T	82/191/124	48/95/65	0.4471	0.4591	0.2643	0.165	0.82(0.61-1.09)
NAT2	rs4646242	NM_000015	5Upstream	G	A	20/144/245	12/77/124	0.2249	0.2371	1	0.61	0.92(0.66-1.28)
NAT2	rs4646243	NM_000015	5Upstream	T	C	79/213/117	42/115/56	0.4535	0.4671	0.2706	0.546	0.91(0.68-1.22)
NAT2	rs7555678	NM_000015	5Upstream	Insertion	C	15/126/270	7/69/137	0.1898	0.1948	0.827	0.929	0.98(0.68-1.42)
NAT2	rs4646244	NM_000015	5Upstream	A	T	19/144/247	12/77/124	0.222	0.2371	1	0.51	0.89(0.64-1.25)
NAT2	rs4646267	NM_000015	5Upstream	A	G	79/212/120	41/116/56	0.4501	0.4648	0.2147	0.574	0.92(0.69-1.23)
NAT2	rs4345600	NM_000015	5Upstream	G	A	11/107/292	6/66/141	0.1573	0.1831	0.8184	0.241	0.80(0.55-1.16)
NAT2	rs4345601	NM_000015	5Upstream	T	A	11/108/291	6/66/141	0.1585	0.1831	0.8184	0.259	0.80(0.55-1.17)
NAT2	rs35436619	NM_000015	5Upstream	Insertion	C	13/127/270	7/71/135	0.1866	0.1995	0.6688	0.697	0.93(0.64-1.34)
NAT2	rs4271002	NM_000015	5Upstream	C	G	12/107/291	6/66/141	0.1598	0.1831	0.8184	0.271	0.81(0.56-1.18)
NAT2	rs4646246	NM_000015	5Upstream	A	G	82/212/117	43/117/53	0.4574	0.4765	0.17	0.5	0.90(0.68-1.21)
NAT2	rs1041983	NM_000015	Coding(Synonymous)	T	C	48/196/168	32/104/77	0.3544	0.3944	0.8858	0.14	0.80(0.60-1.08)
NAT2	rs1799930	NM_000015	Coding(Missense)	A	G	21/143/246	8/80/125	0.2256	0.2254	0.3296	0.87	0.97(0.69-1.36)
NAT2	rs1799931	NM_000015	Coding(Missense)	A	G	5/97/309	5/60/148	0.1302	0.1643	1	0.122	0.73(0.48-1.09)
GGH	rs17279558	NM_003878	3UTR	C	T	4/42/362	0/28/185	0.06127	0.06573	0.6067	0.18	0.68(0.39-1.20)
GGH	rs11545078	NM_003878	Coding(Missense)	A	G	3/43/365	0/28/185	0.05961	0.06573	0.6067	0.154	0.66(0.37-1.17)
GGH	rs2305558	NM_003878	Intron	T	C	49/194/166	22/95/96	0.357	0.3263	0.8775	0.23	1.21(0.89-1.64)
GGH	rs4617146	NM_003878	Intron	T	C	83/198/128	35/112/66	0.445	0.4272	0.3277	0.574	1.09(0.81-1.45)
GGH	rs719235	NM_003878	5Upstream	A	C	8/68/318	3/38/162	0.1066	0.1084	0.7111	0.634	1.12(0.71-1.76)
GGH	rs3758149	NM_003878	5Upstream	A	G	18/109/271	4/63/140	0.1822	0.1715	0.4613	0.781	0.95(0.65-1.38)
GGH	rs719236	NM_003878	5Upstream	T	G	33/133/228	9/80/117	0.2525	0.2379	0.4406	0.654	1.08(0.78-1.50)
GGH	rs3758147	NM_003878	5Upstream	A	G	84/192/133	38/102/73	0.4401	0.4178	0.8879	0.315	1.16(0.87-1.53)
GGH	rs11988534	NM_003878	5Upstream	T	C	17/112/282	4/65/144	0.1776	0.1714	0.3428	0.581	0.90(0.62-1.30)
GGH	rs2736681	NM_003878	5Upstream	C	A	64/160/178	29/93/87	0.3582	0.3612	0.6528	0.956	1.01(0.76-1.34)
GGH	rs12544045	NM_003878	5Upstream	A	G	17/112/283	4/65/144	0.1772	0.1714	0.3428	0.576	0.90(0.62-1.30)
GGH	rs10464903	NM_003878	5Upstream	T	C	85/193/134	38/102/73	0.4405	0.4178	0.8879	0.314	1.16(0.87-1.53)
GGH	rs35535527	NM_003878	5Upstream	Insertion	G	16/113/282	4/65/144	0.1764	0.1714	0.3428	0.55	0.89(0.62-1.30)
GGH	rs12547126	NM_003878	5Upstream	C	T	17/112/282	4/65/144	0.1776	0.1714	0.3428	0.581	0.90(0.62-1.30)
GGH	rs34223853	NM_003878	5Upstream	C	D	65/191/154	38/101/74	0.3915	0.4155	0.7778	0.62	0.93(0.70-1.24)
FPGS	rs36204709	NM_001018078	5Upstream	T	G	3/66/339	0/29/184	0.08824	0.06808	0.6052	0.281	1.36(0.78-2.36)
FPGS	rs117933803	NM_001018078	5Upstream	G	A	0/45/361	0/23/190	0.05542	0.05399	1	0.587	1.20(0.62-2.30)
FPGS	rs118102203	NM_001018078	Intron	A	G	5/58/342	0/29/182	0.08395	0.06872	0.605	0.505	1.21(0.70-2.09)
FPGS	rs10106	NM_001018078	3UTR	T	C	47/178/181	26/94/92	0.335	0.3443	0.7631	0.834	1.03(0.76-1.40)
SARDH	rs129886	NM_001134707	3UTR	T	C	51/207/152	36/99/78	0.3768	0.4014	0.669	0.399	0.88(0.65-1.18)
SARDH	rs2502740	NM_001134707	Coding(Synonymous)	A	G	5/89/309	3/34/170	0.1228	0.09662	0.4123	0.076	1.52(0.96-2.42)
SARDH	rs2073815	NM_001134707	Coding(Synonymous)	A	G	83/194/119	40/105/62	0.4545	0.4469	0.7791	0.94	0.99(0.74-1.32)
SARDH	rs756680	NM_001134707	Intron	A	G	20/79/286	6/50/148	0.1545	0.152	0.424	0.943	1.01(0.69-1.48)
SARDH	rs582326	NM_001134707	Intron	C	G	43/168/171	26/88/84	0.3325	0.3535	0.7557	0.255	0.84(0.62-1.13)
SARDH	rs2427988	NM_001134707	Intron	A	G	13/88/286	8/44/138	0.1473	0.1579	0.09559	0.932	0.98(0.66-1.46)
SARDH	rs573904	NM_001134707	Coding(Synonymous)	T	C	21/147/214	18/68/107	0.2474	0.2694	0.1454	0.85	0.97(0.69-1.35)
SARDH	rs77611206	NM_001134707	5Upstream	T	C	10/82/304	4/45/154	0.1288	0.1305	0.755	0.968	1.01(0.66-1.55)
SARDH	rs78124401	NM_001134707	5Upstream	A	G	5/64/334	1/36/171	0.09181	0.09135	1	0.595	0.88(0.54-1.42)
SARDH	rs79198130	NM_001134707	5Upstream	T	G	10/85/314	4/47/162	0.1284	0.1291	0.7598	0.89	0.97(0.64-1.48)
SARDH	rs117129988	NM_007101	5Upstream	A	C	11/84/307	5/43/157	0.1318	0.1293	0.3458	0.921	1.02(0.67-1.56)
SARDH	rs10465165	NM_007101	5Upstream	T	G	4/53/343	0/31/175	0.07625	0.07524	0.6101	0.418	1.25(0.73-2.15)
SARDH	rs10465166	NM_007101	5Upstream	T	C	2/53/342	0/27/178	0.07179	0.06585	1	0.328	1.34(0.75-2.40)
